# Supplementary material for: Chronic Adaptations to Eccentric Cycling Training: A Systematic Review and Meta-Analysis
Source: Int J Environ Res Public Health. 2023 Feb 6;20(4):2861. doi: 10.3390/ijerph20042861 (PMC9957439; doi:10.3390/ijerph20042861)
Supplement: Supplementary file 1 [file ijerph-20-02861-s001.zip]

Archive with 1 entries (1 files):
- ijerph-2120327-supplementary.pdf
